# Supplementary material for: VALERIE: Visual-based inspection of alternative splicing events at single-cell resolution
Source: PLoS Comput Biol. 2020 Sep 8;16(9):e1008195. doi: 10.1371/journal.pcbi.1008195 (PMC7500686; doi:10.1371/journal.pcbi.1008195)
Supplement: S1 File — (GZ) [file pcbi.1008195.s006.gz]

Archive with 548 entries (533 files):
- ._S1
- S1
- S1/._.DS_Store
- S1/.DS_Store
- S1/._VALERIE-master
- S1/VALERIE-master
- S1/._Test Data
- S1/Test Data
- S1/Test Data/._.Rhistory
- S1/Test Data/.Rhistory
- S1/Test Data/._VALERIE.pdf
- S1/Test Data/VALERIE.pdf
- S1/Test Data/._VALERIE.Rmd
- S1/Test Data/VALERIE.Rmd
- S1/VALERIE-master/._man
- S1/VALERIE-master/man
- S1/VALERIE-master/._vignettes
- S1/VALERIE-master/vignettes
- S1/VALERIE-master/._.DS_Store
- S1/VALERIE-master/.DS_Store
- S1/VALERIE-master/._R
- S1/VALERIE-master/R
- S1/VALERIE-master/._NAMESPACE
- S1/VALERIE-master/NAMESPACE
- S1/VALERIE-master/._README.md
- S1/VALERIE-master/README.md
- S1/VALERIE-master/._DESCRIPTION
- S1/VALERIE-master/DESCRIPTION
- S1/VALERIE-master/._build
- S1/VALERIE-master/build
- S1/VALERIE-master/._inst
- S1/VALERIE-master/inst
- S1/VALERIE-master/inst/._.DS_Store
- S1/VALERIE-master/inst/.DS_Store
- S1/VALERIE-master/inst/._extdata
- S1/VALERIE-master/inst/extdata
- S1/VALERIE-master/inst/._doc
- S1/VALERIE-master/inst/doc
- S1/VALERIE-master/inst/doc/._VALERIE.R
- S1/VALERIE-master/inst/doc/VALERIE.R
- S1/VALERIE-master/inst/doc/._VALERIE.pdf
- S1/VALERIE-master/inst/doc/VALERIE.pdf
- S1/VALERIE-master/inst/doc/._VALERIE.Rmd
- S1/VALERIE-master/inst/doc/VALERIE.Rmd
- S1/VALERIE-master/inst/extdata/._.DS_Store
- S1/VALERIE-master/inst/extdata/.DS_Store
- S1/VALERIE-master/inst/extdata/._BAM
- S1/VALERIE-master/inst/extdata/BAM
- S1/VALERIE-master/inst/extdata/._Exon_Info
- S1/VALERIE-master/inst/extdata/Exon_Info
- S1/VALERIE-master/inst/extdata/._Sample_Info
- S1/VALERIE-master/inst/extdata/Sample_Info
- S1/VALERIE-master/inst/extdata/._PSI
- S1/VALERIE-master/inst/extdata/PSI
- S1/VALERIE-master/inst/extdata/._Plots
- S1/VALERIE-master/inst/extdata/Plots
- S1/VALERIE-master/inst/extdata/Plots/._2_MXE_Plots_PKM.png
- S1/VALERIE-master/inst/extdata/Plots/2_MXE_Plots_PKM.png
- S1/VALERIE-master/inst/extdata/Plots/._1_SE_Plots_Mbp.pdf
- S1/VALERIE-master/inst/extdata/Plots/1_SE_Plots_Mbp.pdf
- S1/VALERIE-master/inst/extdata/PSI/._PSI_RED_Two_Groups.rds
- S1/VALERIE-master/inst/extdata/PSI/PSI_RED_Two_Groups.rds
- S1/VALERIE-master/inst/extdata/PSI/._PSI_RED_Two_Groups_small.rds
- S1/VALERIE-master/inst/extdata/PSI/PSI_RED_Two_Groups_small.rds
- S1/VALERIE-master/inst/extdata/PSI/._PSI_RED_Multi_Groups_small.rds
- S1/VALERIE-master/inst/extdata/PSI/PSI_RED_Multi_Groups_small.rds
- S1/VALERIE-master/inst/extdata/PSI/._PSI_RED_Multi_Groups.rds
- S1/VALERIE-master/inst/extdata/PSI/PSI_RED_Multi_Groups.rds
- S1/VALERIE-master/inst/extdata/Sample_Info/._Sample_Info_RED_Multi_Groups.txt
- S1/VALERIE-master/inst/extdata/Sample_Info/Sample_Info_RED_Multi_Groups.txt
- S1/VALERIE-master/inst/extdata/Sample_Info/._Sample_Info.txt
- S1/VALERIE-master/inst/extdata/Sample_Info/Sample_Info.txt
- S1/VALERIE-master/inst/extdata/Sample_Info/._Sample_Info_RED_Two_Groups.txt
- S1/VALERIE-master/inst/extdata/Sample_Info/Sample_Info_RED_Two_Groups.txt
- S1/VALERIE-master/inst/extdata/Sample_Info/._Sample_Info_small.txt
- S1/VALERIE-master/inst/extdata/Sample_Info/Sample_Info_small.txt
- S1/VALERIE-master/inst/extdata/Exon_Info/._Exon_Info.txt
- S1/VALERIE-master/inst/extdata/Exon_Info/Exon_Info.txt
- S1/VALERIE-master/inst/extdata/Exon_Info/._Exon_Info_Further_Examples.txt
- S1/VALERIE-master/inst/extdata/Exon_Info/Exon_Info_Further_Examples.txt
- S1/VALERIE-master/inst/extdata/Exon_Info/._Exon_Info_RED_small.txt
- S1/VALERIE-master/inst/extdata/Exon_Info/Exon_Info_RED_small.txt
- S1/VALERIE-master/inst/extdata/Exon_Info/._Exon_Info_RED.txt
- S1/VALERIE-master/inst/extdata/Exon_Info/Exon_Info_RED.txt
- S1/VALERIE-master/inst/extdata/BAM/._SRR7104136_STAR_aligned_2ndPass_Aligned.sortedByCoord.out.bam
- S1/VALERIE-master/inst/extdata/BAM/SRR7104136_STAR_aligned_2ndPass_Aligned.sortedByCoord.out.bam
- S1/VALERIE-master/inst/extdata/BAM/._SRR7104315_STAR_aligned_2ndPass_Aligned.sortedByCoord.out.bam.bai
- S1/VALERIE-master/inst/extdata/BAM/SRR7104315_STAR_aligned_2ndPass_Aligned.sortedByCoord.out.bam.bai
- S1/VALERIE-master/inst/extdata/BAM/._SRR7103375_STAR_aligned_2ndPass_Aligned.sortedByCoord.out.bam
- S1/VALERIE-master/inst/extdata/BAM/SRR7103375_STAR_aligned_2ndPass_Aligned.sortedByCoord.out.bam
- S1/VALERIE-master/inst/extdata/BAM/._SRR7103980_STAR_aligned_2ndPass_Aligned.sortedByCoord.out.bam
- S1/VALERIE-master/inst/extdata/BAM/SRR7103980_STAR_aligned_2ndPass_Aligned.sortedByCoord.out.bam
- S1/VALERIE-master/inst/extdata/BAM/._SRR7104514_STAR_aligned_2ndPass_Aligned.sortedByCoord.out.bam.bai
- S1/VALERIE-master/inst/extdata/BAM/SRR7104514_STAR_aligned_2ndPass_Aligned.sortedByCoord.out.bam.bai
- S1/VALERIE-master/inst/extdata/BAM/._SRR7103248_STAR_aligned_2ndPass_Aligned.sortedByCoord.out.bam
- S1/VALERIE-master/inst/extdata/BAM/SRR7103248_STAR_aligned_2ndPass_Aligned.sortedByCoord.out.bam
- S1/VALERIE-master/inst/extdata/BAM/._SRR7104142_STAR_aligned_2ndPass_Aligned.sortedByCoord.out.bam.bai
- S1/VALERIE-master/inst/extdata/BAM/SRR7104142_STAR_aligned_2ndPass_Aligned.sortedByCoord.out.bam.bai
- S1/VALERIE-master/inst/extdata/BAM/._SRR7104254_STAR_aligned_2ndPass_Aligned.sortedByCoord.out.bam.bai
- S1/VALERIE-master/inst/extdata/BAM/SRR7104254_STAR_aligned_2ndPass_Aligned.sortedByCoord.out.bam.bai
- S1/VALERIE-master/inst/extdata/BAM/._SRR7103482_STAR_aligned_2ndPass_Aligned.sortedByCoord.out.bam
- S1/VALERIE-master/inst/extdata/BAM/SRR7103482_STAR_aligned_2ndPass_Aligned.sortedByCoord.out.bam
- S1/VALERIE-master/inst/extdata/BAM/._SRR7104861_STAR_aligned_2ndPass_Aligned.sortedByCoord.out.bam.bai
- S1/VALERIE-master/inst/extdata/BAM/SRR7104861_STAR_aligned_2ndPass_Aligned.sortedByCoord.out.bam.bai
- S1/VALERIE-master/inst/extdata/BAM/._SRR7104126_STAR_aligned_2ndPass_Aligned.sortedByCoord.out.bam
- S1/VALERIE-master/inst/extdata/BAM/SRR7104126_STAR_aligned_2ndPass_Aligned.sortedByCoord.out.bam
- S1/VALERIE-master/inst/extdata/BAM/._SRR7104243_STAR_aligned_2ndPass_Aligned.sortedByCoord.out.bam
- S1/VALERIE-master/inst/extdata/BAM/SRR7104243_STAR_aligned_2ndPass_Aligned.sortedByCoord.out.bam
- S1/VALERIE-master/inst/extdata/BAM/._SRR7103463_STAR_aligned_2ndPass_Aligned.sortedByCoord.out.bam
- S1/VALERIE-master/inst/extdata/BAM/SRR7103463_STAR_aligned_2ndPass_Aligned.sortedByCoord.out.bam
- S1/VALERIE-master/inst/extdata/BAM/._SRR7104048_STAR_aligned_2ndPass_Aligned.sortedByCoord.out.bam.bai
- S1/VALERIE-master/inst/extdata/BAM/SRR7104048_STAR_aligned_2ndPass_Aligned.sortedByCoord.out.bam.bai
- S1/VALERIE-master/inst/extdata/BAM/._SRR7104356_STAR_aligned_2ndPass_Aligned.sortedByCoord.out.bam
- S1/VALERIE-master/inst/extdata/BAM/SRR7104356_STAR_aligned_2ndPass_Aligned.sortedByCoord.out.bam
- S1/VALERIE-master/inst/extdata/BAM/._SRR7103365_STAR_aligned_2ndPass_Aligned.sortedByCoord.out.bam
- S1/VALERIE-master/inst/extdata/BAM/SRR7103365_STAR_aligned_2ndPass_Aligned.sortedByCoord.out.bam
- S1/VALERIE-master/inst/extdata/BAM/._SRR7103587_STAR_aligned_2ndPass_Aligned.sortedByCoord.out.bam
- S1/VALERIE-master/inst/extdata/BAM/SRR7103587_STAR_aligned_2ndPass_Aligned.sortedByCoord.out.bam
- S1/VALERIE-master/inst/extdata/BAM/._SRR7104170_STAR_aligned_2ndPass_Aligned.sortedByCoord.out.bam.bai
- S1/VALERIE-master/inst/extdata/BAM/SRR7104170_STAR_aligned_2ndPass_Aligned.sortedByCoord.out.bam.bai
- S1/VALERIE-master/inst/extdata/BAM/._SRR7103482_STAR_aligned_2ndPass_Aligned.sortedByCoord.out.bam.bai
- S1/VALERIE-master/inst/extdata/BAM/SRR7103482_STAR_aligned_2ndPass_Aligned.sortedByCoord.out.bam.bai
- S1/VALERIE-master/inst/extdata/BAM/._SRR7103969_STAR_aligned_2ndPass_Aligned.sortedByCoord.out.bam.bai
- S1/VALERIE-master/inst/extdata/BAM/SRR7103969_STAR_aligned_2ndPass_Aligned.sortedByCoord.out.bam.bai
- S1/VALERIE-master/inst/extdata/BAM/._SRR7103509_STAR_aligned_2ndPass_Aligned.sortedByCoord.out.bam.bai
- S1/VALERIE-master/inst/extdata/BAM/SRR7103509_STAR_aligned_2ndPass_Aligned.sortedByCoord.out.bam.bai
- S1/VALERIE-master/inst/extdata/BAM/._SRR7104136_STAR_aligned_2ndPass_Aligned.sortedByCoord.out.bam.bai
- S1/VALERIE-master/inst/extdata/BAM/SRR7104136_STAR_aligned_2ndPass_Aligned.sortedByCoord.out.bam.bai
- S1/VALERIE-master/inst/extdata/BAM/._SRR7104514_STAR_aligned_2ndPass_Aligned.sortedByCoord.out.bam
- S1/VALERIE-master/inst/extdata/BAM/SRR7104514_STAR_aligned_2ndPass_Aligned.sortedByCoord.out.bam
- S1/VALERIE-master/inst/extdata/BAM/._SRR7103238_STAR_aligned_2ndPass_Aligned.sortedByCoord.out.bam
- S1/VALERIE-master/inst/extdata/BAM/SRR7103238_STAR_aligned_2ndPass_Aligned.sortedByCoord.out.bam
- S1/VALERIE-master/inst/extdata/BAM/._SRR7104071_STAR_aligned_2ndPass_Aligned.sortedByCoord.out.bam
- S1/VALERIE-master/inst/extdata/BAM/SRR7104071_STAR_aligned_2ndPass_Aligned.sortedByCoord.out.bam
- S1/VALERIE-master/inst/extdata/BAM/._SRR7103347_STAR_aligned_2ndPass_Aligned.sortedByCoord.out.bam
- S1/VALERIE-master/inst/extdata/BAM/SRR7103347_STAR_aligned_2ndPass_Aligned.sortedByCoord.out.bam
- S1/VALERIE-master/inst/extdata/BAM/._SRR7104711_STAR_aligned_2ndPass_Aligned.sortedByCoord.out.bam.bai
- S1/VALERIE-master/inst/extdata/BAM/SRR7104711_STAR_aligned_2ndPass_Aligned.sortedByCoord.out.bam.bai
- S1/VALERIE-master/inst/extdata/BAM/._SRR7104201_STAR_aligned_2ndPass_Aligned.sortedByCoord.out.bam
- S1/VALERIE-master/inst/extdata/BAM/SRR7104201_STAR_aligned_2ndPass_Aligned.sortedByCoord.out.bam
- S1/VALERIE-master/inst/extdata/BAM/._SRR7103997_STAR_aligned_2ndPass_Aligned.sortedByCoord.out.bam.bai
- S1/VALERIE-master/inst/extdata/BAM/SRR7103997_STAR_aligned_2ndPass_Aligned.sortedByCoord.out.bam.bai
- S1/VALERIE-master/inst/extdata/BAM/._SRR7104972_STAR_aligned_2ndPass_Aligned.sortedByCoord.out.bam.bai
- S1/VALERIE-master/inst/extdata/BAM/SRR7104972_STAR_aligned_2ndPass_Aligned.sortedByCoord.out.bam.bai
- S1/VALERIE-master/inst/extdata/BAM/._SRR7104290_STAR_aligned_2ndPass_Aligned.sortedByCoord.out.bam
- S1/VALERIE-master/inst/extdata/BAM/SRR7104290_STAR_aligned_2ndPass_Aligned.sortedByCoord.out.bam
- S1/VALERIE-master/inst/extdata/BAM/._SRR7103376_STAR_aligned_2ndPass_Aligned.sortedByCoord.out.bam
- S1/VALERIE-master/inst/extdata/BAM/SRR7103376_STAR_aligned_2ndPass_Aligned.sortedByCoord.out.bam
- S1/VALERIE-master/inst/extdata/BAM/._SRR7104298_STAR_aligned_2ndPass_Aligned.sortedByCoord.out.bam.bai
- S1/VALERIE-master/inst/extdata/BAM/SRR7104298_STAR_aligned_2ndPass_Aligned.sortedByCoord.out.bam.bai
- S1/VALERIE-master/inst/extdata/BAM/._SRR7104195_STAR_aligned_2ndPass_Aligned.sortedByCoord.out.bam
- S1/VALERIE-master/inst/extdata/BAM/SRR7104195_STAR_aligned_2ndPass_Aligned.sortedByCoord.out.bam
- S1/VALERIE-master/inst/extdata/BAM/._SRR7103242_STAR_aligned_2ndPass_Aligned.sortedByCoord.out.bam.bai
- S1/VALERIE-master/inst/extdata/BAM/SRR7103242_STAR_aligned_2ndPass_Aligned.sortedByCoord.out.bam.bai
- S1/VALERIE-master/inst/extdata/BAM/._SRR7103263_STAR_aligned_2ndPass_Aligned.sortedByCoord.out.bam
- S1/VALERIE-master/inst/extdata/BAM/SRR7103263_STAR_aligned_2ndPass_Aligned.sortedByCoord.out.bam
- S1/VALERIE-master/inst/extdata/BAM/._SRR7103365_STAR_aligned_2ndPass_Aligned.sortedByCoord.out.bam.bai
- S1/VALERIE-master/inst/extdata/BAM/SRR7103365_STAR_aligned_2ndPass_Aligned.sortedByCoord.out.bam.bai
- S1/VALERIE-master/inst/extdata/BAM/._SRR7105011_STAR_aligned_2ndPass_Aligned.sortedByCoord.out.bam.bai
- S1/VALERIE-master/inst/extdata/BAM/SRR7105011_STAR_aligned_2ndPass_Aligned.sortedByCoord.out.bam.bai
- S1/VALERIE-master/inst/extdata/BAM/._SRR7103564_STAR_aligned_2ndPass_Aligned.sortedByCoord.out.bam.bai
- S1/VALERIE-master/inst/extdata/BAM/SRR7103564_STAR_aligned_2ndPass_Aligned.sortedByCoord.out.bam.bai
- S1/VALERIE-master/inst/extdata/BAM/._SRR7103484_STAR_aligned_2ndPass_Aligned.sortedByCoord.out.bam.bai
- S1/VALERIE-master/inst/extdata/BAM/SRR7103484_STAR_aligned_2ndPass_Aligned.sortedByCoord.out.bam.bai
- S1/VALERIE-master/inst/extdata/BAM/._SRR7104723_STAR_aligned_2ndPass_Aligned.sortedByCoord.out.bam.bai
- S1/VALERIE-master/inst/extdata/BAM/SRR7104723_STAR_aligned_2ndPass_Aligned.sortedByCoord.out.bam.bai
- S1/VALERIE-master/inst/extdata/BAM/._SRR7105057_STAR_aligned_2ndPass_Aligned.sortedByCoord.out.bam.bai
- S1/VALERIE-master/inst/extdata/BAM/SRR7105057_STAR_aligned_2ndPass_Aligned.sortedByCoord.out.bam.bai
- S1/VALERIE-master/inst/extdata/BAM/._SRR7103242_STAR_aligned_2ndPass_Aligned.sortedByCoord.out.bam
- S1/VALERIE-master/inst/extdata/BAM/SRR7103242_STAR_aligned_2ndPass_Aligned.sortedByCoord.out.bam
- S1/VALERIE-master/inst/extdata/BAM/._SRR7104321_STAR_aligned_2ndPass_Aligned.sortedByCoord.out.bam.bai
- S1/VALERIE-master/inst/extdata/BAM/SRR7104321_STAR_aligned_2ndPass_Aligned.sortedByCoord.out.bam.bai
- S1/VALERIE-master/inst/extdata/BAM/._SRR7103425_STAR_aligned_2ndPass_Aligned.sortedByCoord.out.bam.bai
- S1/VALERIE-master/inst/extdata/BAM/SRR7103425_STAR_aligned_2ndPass_Aligned.sortedByCoord.out.bam.bai
- S1/VALERIE-master/inst/extdata/BAM/._SRR7103993_STAR_aligned_2ndPass_Aligned.sortedByCoord.out.bam
- S1/VALERIE-master/inst/extdata/BAM/SRR7103993_STAR_aligned_2ndPass_Aligned.sortedByCoord.out.bam
- S1/VALERIE-master/inst/extdata/BAM/._SRR7103236_STAR_aligned_2ndPass_Aligned.sortedByCoord.out.bam.bai
- S1/VALERIE-master/inst/extdata/BAM/SRR7103236_STAR_aligned_2ndPass_Aligned.sortedByCoord.out.bam.bai
- S1/VALERIE-master/inst/extdata/BAM/._SRR7103591_STAR_aligned_2ndPass_Aligned.sortedByCoord.out.bam.bai
- S1/VALERIE-master/inst/extdata/BAM/SRR7103591_STAR_aligned_2ndPass_Aligned.sortedByCoord.out.bam.bai
- S1/VALERIE-master/inst/extdata/BAM/._SRR7104071_STAR_aligned_2ndPass_Aligned.sortedByCoord.out.bam.bai
- S1/VALERIE-master/inst/extdata/BAM/SRR7104071_STAR_aligned_2ndPass_Aligned.sortedByCoord.out.bam.bai
- S1/VALERIE-master/inst/extdata/BAM/._SRR7104299_STAR_aligned_2ndPass_Aligned.sortedByCoord.out.bam
- S1/VALERIE-master/inst/extdata/BAM/SRR7104299_STAR_aligned_2ndPass_Aligned.sortedByCoord.out.bam
- S1/VALERIE-master/inst/extdata/BAM/._SRR7103463_STAR_aligned_2ndPass_Aligned.sortedByCoord.out.bam.bai
- S1/VALERIE-master/inst/extdata/BAM/SRR7103463_STAR_aligned_2ndPass_Aligned.sortedByCoord.out.bam.bai
- S1/VALERIE-master/inst/extdata/BAM/._SRR7103583_STAR_aligned_2ndPass_Aligned.sortedByCoord.out.bam.bai
- S1/VALERIE-master/inst/extdata/BAM/SRR7103583_STAR_aligned_2ndPass_Aligned.sortedByCoord.out.bam.bai
- S1/VALERIE-master/inst/extdata/BAM/._SRR7103486_STAR_aligned_2ndPass_Aligned.sortedByCoord.out.bam
- S1/VALERIE-master/inst/extdata/BAM/SRR7103486_STAR_aligned_2ndPass_Aligned.sortedByCoord.out.bam
- S1/VALERIE-master/inst/extdata/BAM/._SRR7103107_STAR_aligned_2ndPass_Aligned.sortedByCoord.out.bam.bai
- S1/VALERIE-master/inst/extdata/BAM/SRR7103107_STAR_aligned_2ndPass_Aligned.sortedByCoord.out.bam.bai
- S1/VALERIE-master/inst/extdata/BAM/._SRR7104010_STAR_aligned_2ndPass_Aligned.sortedByCoord.out.bam.bai
- S1/VALERIE-master/inst/extdata/BAM/SRR7104010_STAR_aligned_2ndPass_Aligned.sortedByCoord.out.bam.bai
- S1/VALERIE-master/inst/extdata/BAM/._SRR7103268_STAR_aligned_2ndPass_Aligned.sortedByCoord.out.bam.bai
- S1/VALERIE-master/inst/extdata/BAM/SRR7103268_STAR_aligned_2ndPass_Aligned.sortedByCoord.out.bam.bai
- S1/VALERIE-master/inst/extdata/BAM/._SRR7103255_STAR_aligned_2ndPass_Aligned.sortedByCoord.out.bam
- S1/VALERIE-master/inst/extdata/BAM/SRR7103255_STAR_aligned_2ndPass_Aligned.sortedByCoord.out.bam
- S1/VALERIE-master/inst/extdata/BAM/._SRR7103235_STAR_aligned_2ndPass_Aligned.sortedByCoord.out.bam
- S1/VALERIE-master/inst/extdata/BAM/SRR7103235_STAR_aligned_2ndPass_Aligned.sortedByCoord.out.bam
- S1/VALERIE-master/inst/extdata/BAM/._SRR7103589_STAR_aligned_2ndPass_Aligned.sortedByCoord.out.bam.bai
- S1/VALERIE-master/inst/extdata/BAM/SRR7103589_STAR_aligned_2ndPass_Aligned.sortedByCoord.out.bam.bai
- S1/VALERIE-master/inst/extdata/BAM/._SRR7104322_STAR_aligned_2ndPass_Aligned.sortedByCoord.out.bam
- S1/VALERIE-master/inst/extdata/BAM/SRR7104322_STAR_aligned_2ndPass_Aligned.sortedByCoord.out.bam
- S1/VALERIE-master/inst/extdata/BAM/._SRR7104213_STAR_aligned_2ndPass_Aligned.sortedByCoord.out.bam.bai
- S1/VALERIE-master/inst/extdata/BAM/SRR7104213_STAR_aligned_2ndPass_Aligned.sortedByCoord.out.bam.bai
- S1/VALERIE-master/inst/extdata/BAM/._SRR7104201_STAR_aligned_2ndPass_Aligned.sortedByCoord.out.bam.bai
- S1/VALERIE-master/inst/extdata/BAM/SRR7104201_STAR_aligned_2ndPass_Aligned.sortedByCoord.out.bam.bai
- S1/VALERIE-master/inst/extdata/BAM/._SRR7103385_STAR_aligned_2ndPass_Aligned.sortedByCoord.out.bam.bai
- S1/VALERIE-master/inst/extdata/BAM/SRR7103385_STAR_aligned_2ndPass_Aligned.sortedByCoord.out.bam.bai
- S1/VALERIE-master/inst/extdata/BAM/._SRR7103277_STAR_aligned_2ndPass_Aligned.sortedByCoord.out.bam.bai
- S1/VALERIE-master/inst/extdata/BAM/SRR7103277_STAR_aligned_2ndPass_Aligned.sortedByCoord.out.bam.bai
- S1/VALERIE-master/inst/extdata/BAM/._SRR7104303_STAR_aligned_2ndPass_Aligned.sortedByCoord.out.bam
- S1/VALERIE-master/inst/extdata/BAM/SRR7104303_STAR_aligned_2ndPass_Aligned.sortedByCoord.out.bam
- S1/VALERIE-master/inst/extdata/BAM/._SRR7103248_STAR_aligned_2ndPass_Aligned.sortedByCoord.out.bam.bai
- S1/VALERIE-master/inst/extdata/BAM/SRR7103248_STAR_aligned_2ndPass_Aligned.sortedByCoord.out.bam.bai
- S1/VALERIE-master/inst/extdata/BAM/._SRR7104561_STAR_aligned_2ndPass_Aligned.sortedByCoord.out.bam.bai
- S1/VALERIE-master/inst/extdata/BAM/SRR7104561_STAR_aligned_2ndPass_Aligned.sortedByCoord.out.bam.bai
- S1/VALERIE-master/inst/extdata/BAM/._SRR7103349_STAR_aligned_2ndPass_Aligned.sortedByCoord.out.bam
- S1/VALERIE-master/inst/extdata/BAM/SRR7103349_STAR_aligned_2ndPass_Aligned.sortedByCoord.out.bam
- S1/VALERIE-master/inst/extdata/BAM/._SRR7103583_STAR_aligned_2ndPass_Aligned.sortedByCoord.out.bam
- S1/VALERIE-master/inst/extdata/BAM/SRR7103583_STAR_aligned_2ndPass_Aligned.sortedByCoord.out.bam
- S1/VALERIE-master/inst/extdata/BAM/._SRR7104791_STAR_aligned_2ndPass_Aligned.sortedByCoord.out.bam
- S1/VALERIE-master/inst/extdata/BAM/SRR7104791_STAR_aligned_2ndPass_Aligned.sortedByCoord.out.bam
- S1/VALERIE-master/inst/extdata/BAM/._SRR7104762_STAR_aligned_2ndPass_Aligned.sortedByCoord.out.bam.bai
- S1/VALERIE-master/inst/extdata/BAM/SRR7104762_STAR_aligned_2ndPass_Aligned.sortedByCoord.out.bam.bai
- S1/VALERIE-master/inst/extdata/BAM/._SRR7103563_STAR_aligned_2ndPass_Aligned.sortedByCoord.out.bam.bai
- S1/VALERIE-master/inst/extdata/BAM/SRR7103563_STAR_aligned_2ndPass_Aligned.sortedByCoord.out.bam.bai
- S1/VALERIE-master/inst/extdata/BAM/._SRR7103290_STAR_aligned_2ndPass_Aligned.sortedByCoord.out.bam.bai
- S1/VALERIE-master/inst/extdata/BAM/SRR7103290_STAR_aligned_2ndPass_Aligned.sortedByCoord.out.bam.bai
- S1/VALERIE-master/inst/extdata/BAM/._SRR7104142_STAR_aligned_2ndPass_Aligned.sortedByCoord.out.bam
- S1/VALERIE-master/inst/extdata/BAM/SRR7104142_STAR_aligned_2ndPass_Aligned.sortedByCoord.out.bam
- S1/VALERIE-master/inst/extdata/BAM/._SRR7103370_STAR_aligned_2ndPass_Aligned.sortedByCoord.out.bam.bai
- S1/VALERIE-master/inst/extdata/BAM/SRR7103370_STAR_aligned_2ndPass_Aligned.sortedByCoord.out.bam.bai
- S1/VALERIE-master/inst/extdata/BAM/._SRR7104254_STAR_aligned_2ndPass_Aligned.sortedByCoord.out.bam
- S1/VALERIE-master/inst/extdata/BAM/SRR7104254_STAR_aligned_2ndPass_Aligned.sortedByCoord.out.bam
- S1/VALERIE-master/inst/extdata/BAM/._SRR7103518_STAR_aligned_2ndPass_Aligned.sortedByCoord.out.bam
- S1/VALERIE-master/inst/extdata/BAM/SRR7103518_STAR_aligned_2ndPass_Aligned.sortedByCoord.out.bam
- S1/VALERIE-master/inst/extdata/BAM/._SRR7104321_STAR_aligned_2ndPass_Aligned.sortedByCoord.out.bam
- S1/VALERIE-master/inst/extdata/BAM/SRR7104321_STAR_aligned_2ndPass_Aligned.sortedByCoord.out.bam
- S1/VALERIE-master/inst/extdata/BAM/._SRR7104861_STAR_aligned_2ndPass_Aligned.sortedByCoord.out.bam
- S1/VALERIE-master/inst/extdata/BAM/SRR7104861_STAR_aligned_2ndPass_Aligned.sortedByCoord.out.bam
- S1/VALERIE-master/inst/extdata/BAM/._SRR7104024_STAR_aligned_2ndPass_Aligned.sortedByCoord.out.bam
- S1/VALERIE-master/inst/extdata/BAM/SRR7104024_STAR_aligned_2ndPass_Aligned.sortedByCoord.out.bam
- S1/VALERIE-master/inst/extdata/BAM/._SRR7103425_STAR_aligned_2ndPass_Aligned.sortedByCoord.out.bam
- S1/VALERIE-master/inst/extdata/BAM/SRR7103425_STAR_aligned_2ndPass_Aligned.sortedByCoord.out.bam
- S1/VALERIE-master/inst/extdata/BAM/._SRR7103236_STAR_aligned_2ndPass_Aligned.sortedByCoord.out.bam
- S1/VALERIE-master/inst/extdata/BAM/SRR7103236_STAR_aligned_2ndPass_Aligned.sortedByCoord.out.bam
- S1/VALERIE-master/inst/extdata/BAM/._SRR7103996_STAR_aligned_2ndPass_Aligned.sortedByCoord.out.bam.bai
- S1/VALERIE-master/inst/extdata/BAM/SRR7103996_STAR_aligned_2ndPass_Aligned.sortedByCoord.out.bam.bai
- S1/VALERIE-master/inst/extdata/BAM/._SRR7103589_STAR_aligned_2ndPass_Aligned.sortedByCoord.out.bam
- S1/VALERIE-master/inst/extdata/BAM/SRR7103589_STAR_aligned_2ndPass_Aligned.sortedByCoord.out.bam
- S1/VALERIE-master/inst/extdata/BAM/._SRR7104299_STAR_aligned_2ndPass_Aligned.sortedByCoord.out.bam.bai
- S1/VALERIE-master/inst/extdata/BAM/SRR7104299_STAR_aligned_2ndPass_Aligned.sortedByCoord.out.bam.bai
- S1/VALERIE-master/inst/extdata/BAM/._SRR7103450_STAR_aligned_2ndPass_Aligned.sortedByCoord.out.bam.bai
- S1/VALERIE-master/inst/extdata/BAM/SRR7103450_STAR_aligned_2ndPass_Aligned.sortedByCoord.out.bam.bai
- S1/VALERIE-master/inst/extdata/BAM/._SRR7103296_STAR_aligned_2ndPass_Aligned.sortedByCoord.out.bam
- S1/VALERIE-master/inst/extdata/BAM/SRR7103296_STAR_aligned_2ndPass_Aligned.sortedByCoord.out.bam
- S1/VALERIE-master/inst/extdata/BAM/._SRR7104198_STAR_aligned_2ndPass_Aligned.sortedByCoord.out.bam
- S1/VALERIE-master/inst/extdata/BAM/SRR7104198_STAR_aligned_2ndPass_Aligned.sortedByCoord.out.bam
- S1/VALERIE-master/inst/extdata/BAM/._SRR7103277_STAR_aligned_2ndPass_Aligned.sortedByCoord.out.bam
- S1/VALERIE-master/inst/extdata/BAM/SRR7103277_STAR_aligned_2ndPass_Aligned.sortedByCoord.out.bam
- S1/VALERIE-master/inst/extdata/BAM/._SRR7103997_STAR_aligned_2ndPass_Aligned.sortedByCoord.out.bam
- S1/VALERIE-master/inst/extdata/BAM/SRR7103997_STAR_aligned_2ndPass_Aligned.sortedByCoord.out.bam
- S1/VALERIE-master/inst/extdata/BAM/._SRR7103349_STAR_aligned_2ndPass_Aligned.sortedByCoord.out.bam.bai
- S1/VALERIE-master/inst/extdata/BAM/SRR7103349_STAR_aligned_2ndPass_Aligned.sortedByCoord.out.bam.bai
- S1/VALERIE-master/inst/extdata/BAM/._SRR7103296_STAR_aligned_2ndPass_Aligned.sortedByCoord.out.bam.bai
- S1/VALERIE-master/inst/extdata/BAM/SRR7103296_STAR_aligned_2ndPass_Aligned.sortedByCoord.out.bam.bai
- S1/VALERIE-master/inst/extdata/BAM/._SRR7103376_STAR_aligned_2ndPass_Aligned.sortedByCoord.out.bam.bai
- S1/VALERIE-master/inst/extdata/BAM/SRR7103376_STAR_aligned_2ndPass_Aligned.sortedByCoord.out.bam.bai
- S1/VALERIE-master/inst/extdata/BAM/._SRR7103263_STAR_aligned_2ndPass_Aligned.sortedByCoord.out.bam.bai
- S1/VALERIE-master/inst/extdata/BAM/SRR7103263_STAR_aligned_2ndPass_Aligned.sortedByCoord.out.bam.bai
- S1/VALERIE-master/inst/extdata/BAM/._SRR7104170_STAR_aligned_2ndPass_Aligned.sortedByCoord.out.bam
- S1/VALERIE-master/inst/extdata/BAM/SRR7104170_STAR_aligned_2ndPass_Aligned.sortedByCoord.out.bam
- S1/VALERIE-master/inst/extdata/BAM/._SRR7104791_STAR_aligned_2ndPass_Aligned.sortedByCoord.out.bam.bai
- S1/VALERIE-master/inst/extdata/BAM/SRR7104791_STAR_aligned_2ndPass_Aligned.sortedByCoord.out.bam.bai
- S1/VALERIE-master/inst/extdata/BAM/._SRR7103582_STAR_aligned_2ndPass_Aligned.sortedByCoord.out.bam.bai
- S1/VALERIE-master/inst/extdata/BAM/SRR7103582_STAR_aligned_2ndPass_Aligned.sortedByCoord.out.bam.bai
- S1/VALERIE-master/inst/extdata/BAM/._SRR7104533_STAR_aligned_2ndPass_Aligned.sortedByCoord.out.bam.bai
- S1/VALERIE-master/inst/extdata/BAM/SRR7104533_STAR_aligned_2ndPass_Aligned.sortedByCoord.out.bam.bai
- S1/VALERIE-master/inst/extdata/BAM/._SRR7104024_STAR_aligned_2ndPass_Aligned.sortedByCoord.out.bam.bai
- S1/VALERIE-master/inst/extdata/BAM/SRR7104024_STAR_aligned_2ndPass_Aligned.sortedByCoord.out.bam.bai
- S1/VALERIE-master/inst/extdata/BAM/._SRR7103286_STAR_aligned_2ndPass_Aligned.sortedByCoord.out.bam
- S1/VALERIE-master/inst/extdata/BAM/SRR7103286_STAR_aligned_2ndPass_Aligned.sortedByCoord.out.bam
- S1/VALERIE-master/inst/extdata/BAM/._SRR7104203_STAR_aligned_2ndPass_Aligned.sortedByCoord.out.bam
- S1/VALERIE-master/inst/extdata/BAM/SRR7104203_STAR_aligned_2ndPass_Aligned.sortedByCoord.out.bam
- S1/VALERIE-master/inst/extdata/BAM/._SRR7104619_STAR_aligned_2ndPass_Aligned.sortedByCoord.out.bam
- S1/VALERIE-master/inst/extdata/BAM/SRR7104619_STAR_aligned_2ndPass_Aligned.sortedByCoord.out.bam
- S1/VALERIE-master/inst/extdata/BAM/._SRR7105061_STAR_aligned_2ndPass_Aligned.sortedByCoord.out.bam.bai
- S1/VALERIE-master/inst/extdata/BAM/SRR7105061_STAR_aligned_2ndPass_Aligned.sortedByCoord.out.bam.bai
- S1/VALERIE-master/inst/extdata/BAM/._SRR7103385_STAR_aligned_2ndPass_Aligned.sortedByCoord.out.bam
- S1/VALERIE-master/inst/extdata/BAM/SRR7103385_STAR_aligned_2ndPass_Aligned.sortedByCoord.out.bam
- S1/VALERIE-master/inst/extdata/BAM/._SRR7103974_STAR_aligned_2ndPass_Aligned.sortedByCoord.out.bam.bai
- S1/VALERIE-master/inst/extdata/BAM/SRR7103974_STAR_aligned_2ndPass_Aligned.sortedByCoord.out.bam.bai
- S1/VALERIE-master/inst/extdata/BAM/._SRR7104013_STAR_aligned_2ndPass_Aligned.sortedByCoord.out.bam
- S1/VALERIE-master/inst/extdata/BAM/SRR7104013_STAR_aligned_2ndPass_Aligned.sortedByCoord.out.bam
- S1/VALERIE-master/inst/extdata/BAM/._SRR7104140_STAR_aligned_2ndPass_Aligned.sortedByCoord.out.bam.bai
- S1/VALERIE-master/inst/extdata/BAM/SRR7104140_STAR_aligned_2ndPass_Aligned.sortedByCoord.out.bam.bai
- S1/VALERIE-master/inst/extdata/BAM/._SRR7104316_STAR_aligned_2ndPass_Aligned.sortedByCoord.out.bam
- S1/VALERIE-master/inst/extdata/BAM/SRR7104316_STAR_aligned_2ndPass_Aligned.sortedByCoord.out.bam
[truncated: 248 more entries]
