# Supplementary material for: VALERIE: Visual-based inspection of alternative splicing events at single-cell resolution
Source: PLoS Comput Biol. 2020 Sep 8;16(9):e1008195. doi: 10.1371/journal.pcbi.1008195 (PMC7500686; doi:10.1371/journal.pcbi.1008195)
Supplement: S1 File — (GZ) [file pcbi.1008195.s006.gz › S1/VALERIE-master/NAMESPACE]

# Generated by roxygen2: do not edit by hand

export(ComputePSI)
export(PlotPSI)
export(PlotPSI.A3SS.MultiGroups)
export(PlotPSI.A3SS.TwoGroups)
export(PlotPSI.A5SS.MultiGroups)
export(PlotPSI.A5SS.TwoGroups)
export(PlotPSI.MXE.MultiGroups)
export(PlotPSI.MXE.TwoGroups)
export(PlotPSI.RI.MultiGroups)
export(PlotPSI.RI.TwoGroups)
export(PlotPSI.SE.MultiGroups)
export(PlotPSI.SE.TwoGroups)
import(GenomicAlignments)
import(GenomicRanges)
import(IRanges)
import(Rsamtools)
import(ggplot2)
import(ggplotify)
import(ggpubr)
import(pheatmap)
import(scales)
importFrom(plyr,join)
