# Supplementary material for: VALERIE: Visual-based inspection of alternative splicing events at single-cell resolution
Source: PLoS Comput Biol. 2020 Sep 8;16(9):e1008195. doi: 10.1371/journal.pcbi.1008195 (PMC7500686; doi:10.1371/journal.pcbi.1008195)
Supplement: S1 File — (GZ) [file pcbi.1008195.s006.gz › S1/VALERIE-master/inst/extdata/Sample_Info/Sample_Info.txt]

SRR7103969_STAR_aligned_2ndPass_Aligned.sortedByCoord.out.bam	Group1	MOL1_2_EAE
SRR7103974_STAR_aligned_2ndPass_Aligned.sortedByCoord.out.bam	Group1	MOL1_2_EAE
SRR7103980_STAR_aligned_2ndPass_Aligned.sortedByCoord.out.bam	Group1	MOL1_2_EAE
SRR7103993_STAR_aligned_2ndPass_Aligned.sortedByCoord.out.bam	Group1	MOL1_2_EAE
SRR7103995_STAR_aligned_2ndPass_Aligned.sortedByCoord.out.bam	Group1	MOL1_2_EAE
SRR7103997_STAR_aligned_2ndPass_Aligned.sortedByCoord.out.bam	Group1	MOL1_2_EAE
SRR7103996_STAR_aligned_2ndPass_Aligned.sortedByCoord.out.bam	Group1	MOL1_2_EAE
SRR7104007_STAR_aligned_2ndPass_Aligned.sortedByCoord.out.bam	Group1	MOL1_2_EAE
SRR7104010_STAR_aligned_2ndPass_Aligned.sortedByCoord.out.bam	Group1	MOL1_2_EAE
SRR7104013_STAR_aligned_2ndPass_Aligned.sortedByCoord.out.bam	Group1	MOL1_2_EAE
SRR7104024_STAR_aligned_2ndPass_Aligned.sortedByCoord.out.bam	Group1	MOL1_2_EAE
SRR7104032_STAR_aligned_2ndPass_Aligned.sortedByCoord.out.bam	Group1	MOL1_2_EAE
SRR7104035_STAR_aligned_2ndPass_Aligned.sortedByCoord.out.bam	Group1	MOL1_2_EAE
SRR7104038_STAR_aligned_2ndPass_Aligned.sortedByCoord.out.bam	Group1	MOL1_2_EAE
SRR7104041_STAR_aligned_2ndPass_Aligned.sortedByCoord.out.bam	Group1	MOL1_2_EAE
SRR7104048_STAR_aligned_2ndPass_Aligned.sortedByCoord.out.bam	Group1	MOL1_2_EAE
SRR7104126_STAR_aligned_2ndPass_Aligned.sortedByCoord.out.bam	Group1	MOL1_2_EAE
SRR7104136_STAR_aligned_2ndPass_Aligned.sortedByCoord.out.bam	Group1	MOL1_2_EAE
SRR7104142_STAR_aligned_2ndPass_Aligned.sortedByCoord.out.bam	Group1	MOL1_2_EAE
SRR7104140_STAR_aligned_2ndPass_Aligned.sortedByCoord.out.bam	Group1	MOL1_2_EAE
SRR7104170_STAR_aligned_2ndPass_Aligned.sortedByCoord.out.bam	Group1	MOL1_2_EAE
SRR7104195_STAR_aligned_2ndPass_Aligned.sortedByCoord.out.bam	Group1	MOL1_2_EAE
SRR7104198_STAR_aligned_2ndPass_Aligned.sortedByCoord.out.bam	Group1	MOL1_2_EAE
SRR7104201_STAR_aligned_2ndPass_Aligned.sortedByCoord.out.bam	Group1	MOL1_2_EAE
SRR7104203_STAR_aligned_2ndPass_Aligned.sortedByCoord.out.bam	Group1	MOL1_2_EAE
SRR7104209_STAR_aligned_2ndPass_Aligned.sortedByCoord.out.bam	Group1	MOL1_2_EAE
SRR7104213_STAR_aligned_2ndPass_Aligned.sortedByCoord.out.bam	Group1	MOL1_2_EAE
SRR7104222_STAR_aligned_2ndPass_Aligned.sortedByCoord.out.bam	Group1	MOL1_2_EAE
SRR7104243_STAR_aligned_2ndPass_Aligned.sortedByCoord.out.bam	Group1	MOL1_2_EAE
SRR7104251_STAR_aligned_2ndPass_Aligned.sortedByCoord.out.bam	Group1	MOL1_2_EAE
SRR7104254_STAR_aligned_2ndPass_Aligned.sortedByCoord.out.bam	Group1	MOL1_2_EAE
SRR7104282_STAR_aligned_2ndPass_Aligned.sortedByCoord.out.bam	Group1	MOL1_2_EAE
SRR7104290_STAR_aligned_2ndPass_Aligned.sortedByCoord.out.bam	Group1	MOL1_2_EAE
SRR7104299_STAR_aligned_2ndPass_Aligned.sortedByCoord.out.bam	Group1	MOL1_2_EAE
SRR7104298_STAR_aligned_2ndPass_Aligned.sortedByCoord.out.bam	Group1	MOL1_2_EAE
SRR7104303_STAR_aligned_2ndPass_Aligned.sortedByCoord.out.bam	Group1	MOL1_2_EAE
SRR7104315_STAR_aligned_2ndPass_Aligned.sortedByCoord.out.bam	Group1	MOL1_2_EAE
SRR7104316_STAR_aligned_2ndPass_Aligned.sortedByCoord.out.bam	Group1	MOL1_2_EAE
SRR7104321_STAR_aligned_2ndPass_Aligned.sortedByCoord.out.bam	Group1	MOL1_2_EAE
SRR7104322_STAR_aligned_2ndPass_Aligned.sortedByCoord.out.bam	Group1	MOL1_2_EAE
SRR7104356_STAR_aligned_2ndPass_Aligned.sortedByCoord.out.bam	Group1	MOL1_2_EAE
SRR7104514_STAR_aligned_2ndPass_Aligned.sortedByCoord.out.bam	Group1	MOL1_2_EAE
SRR7104533_STAR_aligned_2ndPass_Aligned.sortedByCoord.out.bam	Group1	MOL1_2_EAE
SRR7104561_STAR_aligned_2ndPass_Aligned.sortedByCoord.out.bam	Group1	MOL1_2_EAE
SRR7104562_STAR_aligned_2ndPass_Aligned.sortedByCoord.out.bam	Group1	MOL1_2_EAE
SRR7104619_STAR_aligned_2ndPass_Aligned.sortedByCoord.out.bam	Group1	MOL1_2_EAE
SRR7103107_STAR_aligned_2ndPass_Aligned.sortedByCoord.out.bam	Group2	MOL2_Cntrl_A
SRR7103235_STAR_aligned_2ndPass_Aligned.sortedByCoord.out.bam	Group2	MOL2_Cntrl_A
SRR7103236_STAR_aligned_2ndPass_Aligned.sortedByCoord.out.bam	Group2	MOL2_Cntrl_A
SRR7103238_STAR_aligned_2ndPass_Aligned.sortedByCoord.out.bam	Group2	MOL2_Cntrl_A
SRR7103242_STAR_aligned_2ndPass_Aligned.sortedByCoord.out.bam	Group2	MOL2_Cntrl_A
SRR7103248_STAR_aligned_2ndPass_Aligned.sortedByCoord.out.bam	Group2	MOL2_Cntrl_A
SRR7103255_STAR_aligned_2ndPass_Aligned.sortedByCoord.out.bam	Group2	MOL2_Cntrl_A
SRR7103263_STAR_aligned_2ndPass_Aligned.sortedByCoord.out.bam	Group2	MOL2_Cntrl_A
SRR7103268_STAR_aligned_2ndPass_Aligned.sortedByCoord.out.bam	Group2	MOL2_Cntrl_A
SRR7103277_STAR_aligned_2ndPass_Aligned.sortedByCoord.out.bam	Group2	MOL2_Cntrl_A
SRR7103286_STAR_aligned_2ndPass_Aligned.sortedByCoord.out.bam	Group2	MOL2_Cntrl_A
SRR7103287_STAR_aligned_2ndPass_Aligned.sortedByCoord.out.bam	Group2	MOL2_Cntrl_A
SRR7103290_STAR_aligned_2ndPass_Aligned.sortedByCoord.out.bam	Group2	MOL2_Cntrl_A
SRR7103296_STAR_aligned_2ndPass_Aligned.sortedByCoord.out.bam	Group2	MOL2_Cntrl_A
SRR7103347_STAR_aligned_2ndPass_Aligned.sortedByCoord.out.bam	Group2	MOL2_Cntrl_A
SRR7103349_STAR_aligned_2ndPass_Aligned.sortedByCoord.out.bam	Group2	MOL2_Cntrl_A
SRR7103365_STAR_aligned_2ndPass_Aligned.sortedByCoord.out.bam	Group2	MOL2_Cntrl_A
SRR7103370_STAR_aligned_2ndPass_Aligned.sortedByCoord.out.bam	Group2	MOL2_Cntrl_A
SRR7103375_STAR_aligned_2ndPass_Aligned.sortedByCoord.out.bam	Group2	MOL2_Cntrl_A
SRR7103376_STAR_aligned_2ndPass_Aligned.sortedByCoord.out.bam	Group2	MOL2_Cntrl_A
SRR7103385_STAR_aligned_2ndPass_Aligned.sortedByCoord.out.bam	Group2	MOL2_Cntrl_A
SRR7103395_STAR_aligned_2ndPass_Aligned.sortedByCoord.out.bam	Group2	MOL2_Cntrl_A
SRR7103415_STAR_aligned_2ndPass_Aligned.sortedByCoord.out.bam	Group2	MOL2_Cntrl_A
SRR7103425_STAR_aligned_2ndPass_Aligned.sortedByCoord.out.bam	Group2	MOL2_Cntrl_A
SRR7103439_STAR_aligned_2ndPass_Aligned.sortedByCoord.out.bam	Group2	MOL2_Cntrl_A
SRR7103440_STAR_aligned_2ndPass_Aligned.sortedByCoord.out.bam	Group2	MOL2_Cntrl_A
SRR7103450_STAR_aligned_2ndPass_Aligned.sortedByCoord.out.bam	Group2	MOL2_Cntrl_A
SRR7103463_STAR_aligned_2ndPass_Aligned.sortedByCoord.out.bam	Group2	MOL2_Cntrl_A
SRR7103466_STAR_aligned_2ndPass_Aligned.sortedByCoord.out.bam	Group2	MOL2_Cntrl_A
SRR7103482_STAR_aligned_2ndPass_Aligned.sortedByCoord.out.bam	Group2	MOL2_Cntrl_A
SRR7103484_STAR_aligned_2ndPass_Aligned.sortedByCoord.out.bam	Group2	MOL2_Cntrl_A
SRR7103486_STAR_aligned_2ndPass_Aligned.sortedByCoord.out.bam	Group2	MOL2_Cntrl_A
SRR7103509_STAR_aligned_2ndPass_Aligned.sortedByCoord.out.bam	Group2	MOL2_Cntrl_A
SRR7103513_STAR_aligned_2ndPass_Aligned.sortedByCoord.out.bam	Group2	MOL2_Cntrl_A
SRR7103518_STAR_aligned_2ndPass_Aligned.sortedByCoord.out.bam	Group2	MOL2_Cntrl_A
SRR7103541_STAR_aligned_2ndPass_Aligned.sortedByCoord.out.bam	Group2	MOL2_Cntrl_A
SRR7103563_STAR_aligned_2ndPass_Aligned.sortedByCoord.out.bam	Group2	MOL2_Cntrl_A
SRR7103564_STAR_aligned_2ndPass_Aligned.sortedByCoord.out.bam	Group2	MOL2_Cntrl_A
SRR7103582_STAR_aligned_2ndPass_Aligned.sortedByCoord.out.bam	Group2	MOL2_Cntrl_A
SRR7103583_STAR_aligned_2ndPass_Aligned.sortedByCoord.out.bam	Group2	MOL2_Cntrl_A
SRR7103587_STAR_aligned_2ndPass_Aligned.sortedByCoord.out.bam	Group2	MOL2_Cntrl_A
SRR7103586_STAR_aligned_2ndPass_Aligned.sortedByCoord.out.bam	Group2	MOL2_Cntrl_A
SRR7103589_STAR_aligned_2ndPass_Aligned.sortedByCoord.out.bam	Group2	MOL2_Cntrl_A
SRR7103591_STAR_aligned_2ndPass_Aligned.sortedByCoord.out.bam	Group2	MOL2_Cntrl_A
SRR7104071_STAR_aligned_2ndPass_Aligned.sortedByCoord.out.bam	Group2	MOL2_Cntrl_A
SRR7104127_STAR_aligned_2ndPass_Aligned.sortedByCoord.out.bam	Group2	MOL2_Cntrl_A
SRR7104311_STAR_aligned_2ndPass_Aligned.sortedByCoord.out.bam	Group2	MOL2_Cntrl_A
SRR7104711_STAR_aligned_2ndPass_Aligned.sortedByCoord.out.bam	Group2	MOL2_Cntrl_A
SRR7104723_STAR_aligned_2ndPass_Aligned.sortedByCoord.out.bam	Group2	MOL2_Cntrl_A
SRR7104762_STAR_aligned_2ndPass_Aligned.sortedByCoord.out.bam	Group2	MOL2_Cntrl_A
SRR7104791_STAR_aligned_2ndPass_Aligned.sortedByCoord.out.bam	Group2	MOL2_Cntrl_A
SRR7104861_STAR_aligned_2ndPass_Aligned.sortedByCoord.out.bam	Group2	MOL2_Cntrl_A
SRR7104972_STAR_aligned_2ndPass_Aligned.sortedByCoord.out.bam	Group2	MOL2_Cntrl_A
SRR7105011_STAR_aligned_2ndPass_Aligned.sortedByCoord.out.bam	Group2	MOL2_Cntrl_A
SRR7105040_STAR_aligned_2ndPass_Aligned.sortedByCoord.out.bam	Group2	MOL2_Cntrl_A
SRR7105057_STAR_aligned_2ndPass_Aligned.sortedByCoord.out.bam	Group2	MOL2_Cntrl_A
SRR7105061_STAR_aligned_2ndPass_Aligned.sortedByCoord.out.bam	Group2	MOL2_Cntrl_A
