# Supplementary material for: VALERIE: Visual-based inspection of alternative splicing events at single-cell resolution
Source: PLoS Comput Biol. 2020 Sep 8;16(9):e1008195. doi: 10.1371/journal.pcbi.1008195 (PMC7500686; doi:10.1371/journal.pcbi.1008195)
Supplement: S1 File — (GZ) [file pcbi.1008195.s006.gz › S1/VALERIE-master/inst/extdata/Sample_Info/Sample_Info_RED_Two_Groups.txt]

Dose1_1.bam	Group1	Dose1
Dose1_2.bam	Group1	Dose1
Dose1_3.bam	Group1	Dose1
Dose1_4.bam	Group1	Dose1
Dose1_5.bam	Group1	Dose1
Dose1_6.bam	Group1	Dose1
Dose1_7.bam	Group1	Dose1
Dose1_8.bam	Group1	Dose1
Dose1_9.bam	Group1	Dose1
Dose1_10.bam	Group1	Dose1
Dose1_11.bam	Group1	Dose1
Dose1_12.bam	Group1	Dose1
Dose1_13.bam	Group1	Dose1
Dose1_14.bam	Group1	Dose1
Dose1_15.bam	Group1	Dose1
Dose1_16.bam	Group1	Dose1
Dose1_17.bam	Group1	Dose1
Dose1_18.bam	Group1	Dose1
Dose1_19.bam	Group1	Dose1
Dose1_20.bam	Group1	Dose1
Dose1_21.bam	Group1	Dose1
Dose1_22.bam	Group1	Dose1
Dose1_23.bam	Group1	Dose1
Dose1_24.bam	Group1	Dose1
Dose1_25.bam	Group1	Dose1
Dose1_26.bam	Group1	Dose1
Dose1_27.bam	Group1	Dose1
Dose1_28.bam	Group1	Dose1
Dose1_29.bam	Group1	Dose1
Dose1_30.bam	Group1	Dose1
Dose1_31.bam	Group1	Dose1
Dose1_32.bam	Group1	Dose1
Dose1_33.bam	Group1	Dose1
Dose1_34.bam	Group1	Dose1
Dose1_35.bam	Group1	Dose1
Dose1_36.bam	Group1	Dose1
Dose1_37.bam	Group1	Dose1
Dose1_38.bam	Group1	Dose1
Dose1_39.bam	Group1	Dose1
Dose1_40.bam	Group1	Dose1
Dose1_41.bam	Group1	Dose1
Dose1_42.bam	Group1	Dose1
Dose1_43.bam	Group1	Dose1
Dose1_44.bam	Group1	Dose1
Dose1_45.bam	Group1	Dose1
Dose1_46.bam	Group1	Dose1
Dose1_47.bam	Group1	Dose1
Dose1_48.bam	Group1	Dose1
Dose1_49.bam	Group1	Dose1
Dose1_50.bam	Group1	Dose1
Dose1_51.bam	Group1	Dose1
Dose1_52.bam	Group1	Dose1
Dose1_53.bam	Group1	Dose1
Dose1_54.bam	Group1	Dose1
Dose1_55.bam	Group1	Dose1
Dose1_56.bam	Group1	Dose1
Dose1_57.bam	Group1	Dose1
Dose1_58.bam	Group1	Dose1
Dose1_59.bam	Group1	Dose1
Dose1_60.bam	Group1	Dose1
Dose1_61.bam	Group1	Dose1
Dose1_62.bam	Group1	Dose1
Dose1_63.bam	Group1	Dose1
Dose1_64.bam	Group1	Dose1
Dose1_65.bam	Group1	Dose1
Dose1_66.bam	Group1	Dose1
Dose1_67.bam	Group1	Dose1
Dose1_68.bam	Group1	Dose1
Dose1_69.bam	Group1	Dose1
Dose1_70.bam	Group1	Dose1
Dose1_71.bam	Group1	Dose1
Dose1_72.bam	Group1	Dose1
Dose1_73.bam	Group1	Dose1
Dose1_74.bam	Group1	Dose1
Dose1_75.bam	Group1	Dose1
Dose1_76.bam	Group1	Dose1
Dose1_77.bam	Group1	Dose1
Dose1_78.bam	Group1	Dose1
Dose1_79.bam	Group1	Dose1
Dose2_1.bam	Group2	Dose2
Dose2_2.bam	Group2	Dose2
Dose2_3.bam	Group2	Dose2
Dose2_4.bam	Group2	Dose2
Dose2_5.bam	Group2	Dose2
Dose2_6.bam	Group2	Dose2
Dose2_7.bam	Group2	Dose2
Dose2_8.bam	Group2	Dose2
Dose2_9.bam	Group2	Dose2
Dose2_10.bam	Group2	Dose2
Dose2_11.bam	Group2	Dose2
Dose2_12.bam	Group2	Dose2
Dose2_13.bam	Group2	Dose2
Dose2_14.bam	Group2	Dose2
Dose2_15.bam	Group2	Dose2
Dose2_16.bam	Group2	Dose2
Dose2_17.bam	Group2	Dose2
Dose2_18.bam	Group2	Dose2
Dose2_19.bam	Group2	Dose2
Dose2_20.bam	Group2	Dose2
Dose2_21.bam	Group2	Dose2
Dose2_22.bam	Group2	Dose2
Dose2_23.bam	Group2	Dose2
Dose2_24.bam	Group2	Dose2
Dose2_25.bam	Group2	Dose2
Dose2_26.bam	Group2	Dose2
Dose2_27.bam	Group2	Dose2
Dose2_28.bam	Group2	Dose2
Dose2_29.bam	Group2	Dose2
Dose2_30.bam	Group2	Dose2
Dose2_31.bam	Group2	Dose2
Dose2_32.bam	Group2	Dose2
Dose2_33.bam	Group2	Dose2
Dose2_34.bam	Group2	Dose2
Dose2_35.bam	Group2	Dose2
Dose2_36.bam	Group2	Dose2
Dose2_37.bam	Group2	Dose2
Dose2_38.bam	Group2	Dose2
Dose2_39.bam	Group2	Dose2
Dose2_40.bam	Group2	Dose2
Dose2_41.bam	Group2	Dose2
Dose2_42.bam	Group2	Dose2
Dose2_43.bam	Group2	Dose2
Dose2_44.bam	Group2	Dose2
Dose2_45.bam	Group2	Dose2
Dose2_46.bam	Group2	Dose2
Dose2_47.bam	Group2	Dose2
Dose2_48.bam	Group2	Dose2
Dose2_49.bam	Group2	Dose2
Dose2_50.bam	Group2	Dose2
Dose2_51.bam	Group2	Dose2
Dose2_52.bam	Group2	Dose2
Dose2_53.bam	Group2	Dose2
Dose2_54.bam	Group2	Dose2
Dose2_55.bam	Group2	Dose2
Dose2_56.bam	Group2	Dose2
Dose2_57.bam	Group2	Dose2
Dose2_58.bam	Group2	Dose2
Dose2_59.bam	Group2	Dose2
Dose2_60.bam	Group2	Dose2
Dose2_61.bam	Group2	Dose2
Dose2_62.bam	Group2	Dose2
Dose2_63.bam	Group2	Dose2
Dose2_64.bam	Group2	Dose2
Dose2_65.bam	Group2	Dose2
Dose2_66.bam	Group2	Dose2
Dose2_67.bam	Group2	Dose2
Dose2_68.bam	Group2	Dose2
Dose2_69.bam	Group2	Dose2
Dose2_70.bam	Group2	Dose2
Dose2_71.bam	Group2	Dose2
Dose2_72.bam	Group2	Dose2
Dose2_73.bam	Group2	Dose2
Dose2_74.bam	Group2	Dose2
Dose2_75.bam	Group2	Dose2
Dose2_76.bam	Group2	Dose2
Dose2_77.bam	Group2	Dose2
Dose2_78.bam	Group2	Dose2
Dose2_79.bam	Group2	Dose2
Dose2_80.bam	Group2	Dose2
Dose2_81.bam	Group2	Dose2
Dose2_82.bam	Group2	Dose2
Dose2_83.bam	Group2	Dose2
Dose2_84.bam	Group2	Dose2
Dose2_85.bam	Group2	Dose2
Dose2_86.bam	Group2	Dose2
Dose2_87.bam	Group2	Dose2
Dose2_88.bam	Group2	Dose2
Dose2_89.bam	Group2	Dose2
Dose2_90.bam	Group2	Dose2
Dose2_91.bam	Group2	Dose2
Dose2_92.bam	Group2	Dose2
Dose2_93.bam	Group2	Dose2
Dose2_94.bam	Group2	Dose2
Dose2_95.bam	Group2	Dose2
Dose2_96.bam	Group2	Dose2
Dose2_97.bam	Group2	Dose2
Dose2_98.bam	Group2	Dose2
Dose2_99.bam	Group2	Dose2
Dose2_100.bam	Group2	Dose2
Dose2_101.bam	Group2	Dose2
Dose2_102.bam	Group2	Dose2
Dose2_103.bam	Group2	Dose2
Dose2_104.bam	Group2	Dose2
Dose2_105.bam	Group2	Dose2
