# Supplementary material for: VALERIE: Visual-based inspection of alternative splicing events at single-cell resolution
Source: PLoS Comput Biol. 2020 Sep 8;16(9):e1008195. doi: 10.1371/journal.pcbi.1008195 (PMC7500686; doi:10.1371/journal.pcbi.1008195)
Supplement: S1 File — (GZ) [file pcbi.1008195.s006.gz › S1/VALERIE-master/inst/extdata/Sample_Info/Sample_Info_small.txt]

SRR7103969_STAR_aligned_2ndPass_Aligned.sortedByCoord.out.bam	Group1	MOL1_2_EAE
SRR7103974_STAR_aligned_2ndPass_Aligned.sortedByCoord.out.bam	Group1	MOL1_2_EAE
