# Supplementary material for: VALERIE: Visual-based inspection of alternative splicing events at single-cell resolution
Source: PLoS Comput Biol. 2020 Sep 8;16(9):e1008195. doi: 10.1371/journal.pcbi.1008195 (PMC7500686; doi:10.1371/journal.pcbi.1008195)
Supplement: S1 File — (GZ) [file pcbi.1008195.s006.gz › S1/VALERIE-master/inst/extdata/Exon_Info/Exon_Info.txt]

chr18:82554580:82554750:+@chr18:82561778:82561855:+@chr18:82572825:82572926	SE	Mbp
