# Supplementary material for: VALERIE: Visual-based inspection of alternative splicing events at single-cell resolution
Source: PLoS Comput Biol. 2020 Sep 8;16(9):e1008195. doi: 10.1371/journal.pcbi.1008195 (PMC7500686; doi:10.1371/journal.pcbi.1008195)
Supplement: S1 File — (GZ) [file pcbi.1008195.s006.gz › S1/VALERIE-master/inst/extdata/Exon_Info/Exon_Info_Further_Examples.txt]

chr5:154858639:154858768:+@chr5:154859695:154859873:+@chr5:154863207:154863395	SE	CNOT8
chr13:30462538:30462712:-@chr13:30461639:30461688:-@chr13:30456704:30461533	SE	HMGB1
chr15:78542177:78542219:+@chr15:78542483:78542645:+@chr15:78544190:78544267:+@chr15:78544869:78544957:+.B	MXE	PSMA4
chr5:135360497:135360607:-@chr5:135352946:135353045:-@chr5:135350823:135350913:-@chr5:135345968:135346057:-.B	MXE	H2AFY
chr12:6536684:6536817:+@chr12:6536920:6537010:+.A	RI	GAPDH
chr1:25245301:25245150:-@chr1:25244224:25243550:-.A	RI	RSRP1
chr11:68032286:68032336|68032523:+@chr11:68032923:68033012:+.A	A5SS	NDUFS8
chr7:106092669:106092548|106092564:-@chr7:106090503:106091939:-.A	A5SS	SYPL1
chr6:29944122:29944397:+@chr6:29944500|29945059:29945091:+.B	A3SS	HLA-A
chr6:31269966:31270085:-@chr6:31269525|31269543:31269493:-.A	A3SS	HLA-C
