# Supplementary material for: VALERIE: Visual-based inspection of alternative splicing events at single-cell resolution
Source: PLoS Comput Biol. 2020 Sep 8;16(9):e1008195. doi: 10.1371/journal.pcbi.1008195 (PMC7500686; doi:10.1371/journal.pcbi.1008195)
Supplement: S1 File — (GZ) [file pcbi.1008195.s006.gz › S1/VALERIE-master/inst/extdata/Exon_Info/Exon_Info_RED.txt]

chr20:58895612:58895684:+@chr20:58898941:58898985:+@chr20:58903531:58903585	SE	GENE1
chr5:135360497:135360607:-@chr5:135352946:135353045:-@chr5:135350823:135350913:-@chr5:135345968:135346057:-.B	MXE	GENE2
chr17:64502069:64502010:-@chr17:64500773:64500549:-.A	RI	GENE3
chr1:153990763:153990802|153991034:+@chr1:153991115:153991223:+.A	A5SS	GENE4
chr16:88810070:88810148:-@chr16:88809706|88809840:88809469:-.A	A3SS	GENE5
